# Supplementary material for: U2 snRNA structure is influenced by SF3A and SF3B proteins but not by SF3B inhibitors
Source: PLoS One. 2021 Oct 14;16(10):e0258551. doi: 10.1371/journal.pone.0258551 (PMC8516221; doi:10.1371/journal.pone.0258551)
Supplement: S1 Table — (XLSX) [file pone.0258551.s004.xlsx]

## Sheet: Sheet1
Position	HUMAN U2 snRNA nt	RNA sequence	RNA nucleotide position	RNA 1	d_1m7_1	da_1m7_1	RNA 2	d_1m7_2	da_1m7_2	RNA 3	d_1m7_3	da_1m7_3	RNA 4	d_1m7_4	da_1m7_4	RNA 5	d_1m7_5	da_1m7_5	RNA 6	d_1m7_6	da_1m7_6	RNA 7	d_1m7_7	da_1m7_7	RNA 8	d_1m7_8	da_1m7_8	RNA 9	d_1m7_9	da_1m7_9	RNA 10	d_1m7_10	da_1m7_10	RNA 11	d_1m7_11	da_1m7_11	RNA 12	d_1m7_12	da_1m7_12	RNA 13	d_1m7_13	da_1m7_13	RNA 14	d_1m7_14	da_1m7_14
1		G	-24	1.14881	1.14881	0.314205	1.30624	1.30624	0.337931	1.86184	1.86184	0.560534	19.5224	19.5224	1.5796	0.76363	0.76363	0.720592	1.73293	1.73293	0.574563	1.74204	1.74204	0.335495	2.00292	2.00292	0.485846	2.52094	2.52094	0.241357	2.3666	2.3666	0.368807	2.06721	2.06721	0.661969	1.4177	1.4177	0.241106	1.16772	1.16772	0.745576	2.06721	2.06721	0.813177
2		G	-23	1.31559	1.31559	0.28316	1.58676	1.58676	0.203088	2.3458	2.3458	0.902714	2.83906	2.83906	0.404975	0.627837	0.627837	0.387125	3.09506	3.09506	0.0608692	1.5564	1.5564	0.15341	1.47829	1.47829	0.379143	2.07526	2.07526	0.442532	2.11735	2.11735	0.185872	4.27192	4.27192	0.31315	1.62269	1.62269	0.416396	1.5247	1.5247	0.513021	4.27192	4.27192	0.307088
3		A	-22	1.28196	1.28196	0.155908	1.29846	1.29846	0.38005	1.00597	1.00597	0.102689	1.15481	1.15481	0.0755845	1.0555	1.0555	0.100431	2.29431	2.29431	0.422505	1.19659	1.19659	0.571046	1.31146	1.31146	0.41755	3.50546	3.50546	0.580646	2.77397	2.77397	0.432044	1.38147	1.38147	0.230576	1.55484	1.55484	0.38722	0.982655	0.982655	0.194965	1.38147	1.38147	0.37886
4		G	-21	0.431523	0.431523	0.0826699	0.357587	0.357587	0.166425	0.255592	0.255592	0.114571	1.409	1.409	0.253996	0.33733	0.33733	0.128564	1.11049	1.11049	0.143271	0.303219	0.303219	0.135487	0.356301	0.356301	0.125208	1.25065	1.25065	0.0912217	1.16814	1.16814	0.220573	0.598605	0.598605	0.170715	1.33001	1.33001	0.131498	0.253052	0.253052	0.0706682	0.598605	0.598605	0.331294
5		A	-20	0.16228	0.16228	0.00949906	0.213773	0.213773	0.141001	0.109465	0.109465	0.189894	0.502427	0.502427	0.00652004	0.389973	0.389973	0.68294	1.77605	1.77605	0.8854	0.148696	0.148696	0.0477283	0.144516	0.144516	0.0611974	0.428569	0.428569	0.615019	0.470263	0.470263	0.306519	0.207615	0.207615	0.216756	0.55545	0.55545	0.31651	0.0480586	0.0480586	0.0302919	0.207615	0.207615	0.0441566
6		C	-19	0.0679357	0.0679357	0.016535	0.0158616	0.0158616	0.00413402	0.0287439	0.0287439	0.0478955	0.108504	0.108504	0.061975	0.411119	0.411119	0.570865	0.12766	0.12766	0.00897006	0.0644569	0.0644569	0.00997245	0.048024	0.048024	0.0102022	0.132171	0.132171	0.198864	0.00996283	0.00996283	0.273329	0.0874966	0.0874966	0.0468514	0.143626	0.143626	0.270004	0.000437099	0.000437099	0.0130469	0.0874966	0.0874966	0.0137355
7		C	-18	0.0197537	0.0197537	0.0164705	0.0330797	0.0330797	0.0376	0.0237571	0.0237571	0.000583862	0.0277388	0.0277388	0.0160333	0.214384	0.214384	0.4905	0.048738	0.048738	0.0696805	0.0519578	0.0519578	0.0950249	0.0841549	0.0841549	0.0170066	0.0200774	0.0200774	0.0205143	0.0451167	0.0451167	0.000419361	0.104696	0.104696	0.0102829	0.165889	0.165889	0.0482977	0.054526	0.054526	0.0293773	0.104696	0.104696	0.053668
8		U	-17	0.0172281	0.0172281	0.000666877	0.0703347	0.0703347	0.0834685	0.0368332	0.0368332	0.000186135	0.0694162	0.0694162	0.0324273	0.365467	0.365467	0.67655	0.0035116	0.0035116	0.00383278	0.0483045	0.0483045	0.000986164	0.0157345	0.0157345	0.0293679	0.0191954	0.0191954	0.0217537	0.0242359	0.0242359	0.0291286	0.126811	0.126811	0.0227424	0.139424	0.139424	0.0183275	0.0839513	0.0839513	0.0282824	0.126811	0.126811	0.0181701
9		C	-16	0.066999	0.066999	0.0188537	0.115136	0.115136	0.0260012	0.10306	0.10306	0.00663166	-0.0619075	0	0.00284453	0.339114	0.339114	0.456397	0.0554693	0.0554693	0.000581927	0.051688	0.051688	0.0582601	0.12372	0.12372	0.0545252	0.0864138	0.0864138	0.0316908	0.066866	0.066866	0.0513934	0.217808	0.217808	0.0275719	0.149919	0.149919	0.0524436	0.114579	0.114579	0.0308854	0.217808	0.217808	0.0526533
10		G	-15	0.880427	0.880427	0.0319365	0.68594	0.68594	0.0274428	0.754372	0.754372	0.0512732	0.228441	0.228441	0.0779878	0.643066	0.643066	0.318901	0.665496	0.665496	0.158674	0.687738	0.687738	0.00699341	0.739194	0.739194	0.0293793	0.576548	0.576548	0.146692	0.407363	0.407363	0.0122857	0.689494	0.689494	0.097569	0.651298	0.651298	0.0590087	0.633612	0.633612	0.0313709	0.689494	0.689494	0.0436782
11		A	-14	1.05132	1.05132	0.0491253	1.08901	1.08901	0.0674608	0.870472	0.870472	0.0764917	0.734597	0.734597	0.135294	0.852658	0.852658	0.0549025	0.822294	0.822294	0.0484096	0.94605	0.94605	0.0492007	0.925312	0.925312	0.0417134	0.831085	0.831085	0.0694368	0.823099	0.823099	0.0230273	0.856661	0.856661	0.0625847	0.818491	0.818491	0.0456603	0.934881	0.934881	0.0654766	0.856661	0.856661	0.0147526
12		G	-13	1.22261	1.22261	0.0327704	1.17876	1.17876	0.049391	1.09506	1.09506	0.0859569	0.92216	0.92216	0.071943	1.05473	1.05473	0.0604856	1.21224	1.21224	0.0049403	1.19728	1.19728	0.0866285	1.10745	1.10745	0.0763413	1.15358	1.15358	0.0556363	1.04174	1.04174	0.0361134	0.898223	0.898223	0.0688688	0.935654	0.935654	0.0208632	1.13308	1.13308	0.0686117	0.898223	0.898223	0.0362687
13		U	-12	1.15657	1.15657	0.0250797	1.1013	1.1013	0.0688238	1.08803	1.08803	0.0531587	1.1164	1.1164	0.0570499	1.06627	1.06627	0.0772377	1.05623	1.05623	0.0586798	1.13379	1.13379	0.0180305	1.04592	1.04592	0.0400099	0.963931	0.963931	0.117866	0.930411	0.930411	0.0266552	0.982027	0.982027	0.0484374	1.00885	1.00885	0.047797	1.113	1.113	0.0669927	0.982027	0.982027	0.0321028
14		A	-11	0.861656	0.861656	0.0564099	0.978315	0.978315	0.060707	0.82535	0.82535	0.0515796	0.810337	0.810337	0.107344	0.790171	0.790171	0.0279024	0.83769	0.83769	0.0573146	0.924562	0.924562	0.0628326	0.912247	0.912247	0.0628245	0.671924	0.671924	0.0808194	0.88837	0.88837	0.0606187	0.750719	0.750719	0.00694053	0.794454	0.794454	0.0603163	0.944721	0.944721	0.0549707	0.750719	0.750719	0.0247025
15		G	-10	0.0862926	0.0862926	0.010532	0.115107	0.115107	0.0486811	0.0580671	0.0580671	0.00381638	0.639642	0.639642	0.0231486	0.0931011	0.0931011	0.0300988	0.02593	0.02593	0.0280656	0.142041	0.142041	0.00614976	0.184818	0.184818	0.064144	0.094763	0.094763	0.0412262	0.0670373	0.0670373	0.0429509	0.170082	0.170082	0.0269265	0.124712	0.124712	0.0155205	0.12442	0.12442	0.0351273	0.170082	0.170082	0.0226164
16		A	-9	-0.0936344	0	0.00223619	0.0355866	0.0355866	0.321517	-0.035872	0	0.00157328	-0.0466568	0	0.0299216	-0.0627789	0	0.0181894	0.0441806	0.0441806	0.0288708	0.192	0.192	0.0270103	0.0528746	0.0528746	0.197622	0.0272242	0.0272242	0.0361541	0.0522695	0.0522695	0.0503236	-0.00461804	0	0.0349444	0.0200233	0.0200233	0.00225042	-0.0325544	0	0.0277959	-0.00461804	0	0.0200972
17		G	-8	0.0189273	0.0189273	0.17148	0.392984	0.392984	0.186912	-0.0293411	0	0.0207394	-0.161458	0	0.0230426	0.510032	0.510032	0.101748	0.623809	0.623809	0.456935	0.456301	0.456301	0.320467	0.154276	0.154276	0.331619	0.724805	0.724805	0.013385	1.55417	1.55417	0.0816497	0.478644	0.478644	0.136224	0.115719	0.115719	0.0674352	0.291285	0.291285	0.0630236	0.478644	0.478644	0.275258
18		G	-7	0.963849	0.963849	0.40209	2.86505	2.86505	2.42728	-0.252848	0	0.0255446	-0.351412	0	0.203371	2.15952	2.15952	1.01893	1.36451	1.36451	3.23037	1.78458	1.78458	1.03248	1.65752	1.65752	0.929364	0.946295	0.946295	1.15236	7.03786	7.03786	0.169335	2.47517	2.47517	0.321478	0.829965	0.829965	0.38769	3.13993	3.13993	0.167104	2.47517	2.47517	2.4151
19		U	-6	-0.0880549	0	0.637554	0.475989	0.475989	1.8626	-0.0386039	0	0.0730112	2.09486	2.09486	0.46735	0.193441	0.193441	0.0908986	0.203163	0.203163	0.495902	0.441096	0.441096	0.23471	0.577389	0.577389	0.194155	0.407773	0.407773	0.304426	1.25347	1.25347	0.167305	0.296176	0.296176	0.0839698	-0.101338	0	0.0524163	0.158696	0.158696	0.199057	0.296176	0.296176	0.349217
20		C	-5	0.394929	0.394929	0.405842	0.578714	0.578714	1.07021	0.158328	0.158328	0.0680623	0.0101933	0.0101933	0.114903	0.212984	0.212984	0.115667	0.466408	0.466408	0.651285	0.432218	0.432218	0.263216	0.150261	0.150261	0.076392	0.142755	0.142755	0.332189	0.953638	0.953638	0.147889	0.229849	0.229849	0.0309772	0.0680282	0.0680282	0.00567434	0.276107	0.276107	0.0114881	0.229849	0.229849	4.00982e-05
21		A	-4	0.892671	0.892671	0.0369112	0.941026	0.941026	0.135474	0.871238	0.871238	0.0231433	0.186682	0.186682	0.0305196	0.800654	0.800654	0.0866574	0.841462	0.841462	0.0559674	0.698427	0.698427	0.030616	0.636956	0.636956	0.0223211	0.930787	0.930787	0.0662095	0.9648	0.9648	0.0631548	0.580855	0.580855	0.0858988	0.729224	0.729224	0.0972704	0.886773	0.886773	0.0594472	0.580855	0.580855	0.0480745
22		A	-3	1.27354	1.27354	0.0539486	1.29437	1.29437	0.0815931	1.28408	1.28408	0.0184404	0.587822	0.587822	0.0756784	1.1526	1.1526	0.0739165	1.14881	1.14881	0.0730582	1.18939	1.18939	0.0152598	0.955046	0.955046	0.0380764	0.997761	0.997761	0.0282891	1.01747	1.01747	0.0541347	0.966409	0.966409	0.00688457	0.988937	0.988937	0.0909223	1.30543	1.30543	0.0759946	0.966409	0.966409	0.0916183
23		A	-2	0.915417	0.915417	0.025589	0.825227	0.825227	0.0603354	0.861025	0.861025	0.0244124	0.431472	0.431472	0.102696	0.738701	0.738701	0.0719265	0.817013	0.817013	0.024113	0.754622	0.754622	0.0217169	0.615046	0.615046	0.0191955	0.623559	0.623559	0.0125059	0.678335	0.678335	0.0449099	0.747104	0.747104	0.037672	0.715188	0.715188	0.0577916	0.811409	0.811409	0.01205	0.747104	0.747104	0.053635
24		A	-1	0.859073	0.859073	0.0447303	0.846215	0.846215	0.0456345	0.876886	0.876886	0.0113254	0.318345	0.318345	0.0298048	0.724411	0.724411	0.0506105	0.752744	0.752744	0.00463089	0.686438	0.686438	0.0103526	0.621856	0.621856	0.0315782	0.542504	0.542504	0.0459109	0.670074	0.670074	0.0484292	0.622845	0.622845	0.0900973	0.732653	0.732653	0.0542522	0.806659	0.806659	0.0558315	0.622845	0.622845	0.0386918
25	1	A	1	1.02827	1.02827	0.0241634	0.898792	0.898792	0.0238162	1.0406	1.0406	0.0283091	0.651081	0.651081	0.0448795	0.912001	0.912001	0.0429309	0.898011	0.898011	0.0209224	0.783647	0.783647	0.0426789	0.660591	0.660591	0.010559	0.694758	0.694758	0.0564367	0.713714	0.713714	0.0308086	0.710572	0.710572	0.0625875	0.774169	0.774169	0.0271709	1.04131	1.04131	0.0794466	0.710572	0.710572	0.0643746
26	2	U	2	0.642352	0.642352	0.0439299	0.624391	0.624391	0.0231417	0.605457	0.605457	0.0301576	0.0381811	0.0381811	0.045717	0.58757	0.58757	0.0209697	0.609747	0.609747	0.02592	0.563797	0.563797	0.02595	0.488075	0.488075	0.024843	0.493087	0.493087	0.0507485	0.603262	0.603262	0.0181769	0.584642	0.584642	0.0556091	0.635269	0.635269	0.0208815	0.633444	0.633444	0.0309478	0.584642	0.584642	0.0293088
27	3	C	3	0.35566	0.35566	0.041466	0.144799	0.144799	0.0345181	0.121536	0.121536	0.0320132	0.643082	0.643082	0.0987414	0.939517	0.939517	0.104812	0.144165	0.144165	0.060667	0.305686	0.305686	0.132893	0.329677	0.329677	0.0755032	0.150965	0.150965	0.0754585	0.224833	0.224833	0.0502631	0.39109	0.39109	0.0838852	0.408048	0.408048	0.0387993	0.0596572	0.0596572	0.0319004	0.39109	0.39109	0.0401661
28	4	G	4	0.126862	0.126862	0.0255244	0.15264	0.15264	0.0194142	0.108828	0.108828	0.00934077	0.310359	0.310359	0.0360648	0.110109	0.110109	0.0174137	0.218335	0.218335	0.0176101	0.278524	0.278524	0.0377418	0.113913	0.113913	0.010595	0.0302071	0.0302071	0.0187285	0.122626	0.122626	0.00628226	0.197103	0.197103	0.025052	0.167142	0.167142	0.0209387	0.168186	0.168186	0.0157626	0.197103	0.197103	0.0414601
29	5	C	5	0.172547	0.172547	0.012948	0.0565017	0.0565017	0.00911354	0.0168714	0.0168714	0.0098887	1.50754	1.50754	0.0670403	0.0545569	0.0545569	0.0265599	0.222436	0.222436	0.10731	0.187824	0.187824	0.0124085	0.198708	0.198708	0.0596042	0.105421	0.105421	0.0233358	0.0669551	0.0669551	0.0139677	0.233067	0.233067	0.0079688	0.201362	0.201362	0.0229702	0.110461	0.110461	0.0261785	0.233067	0.233067	0.0193933
30	6	U	6	0.145157	0.145157	0.0176151	0.0797712	0.0797712	0.012224	0.0467135	0.0467135	0.0126427	0.958447	0.958447	0.0542903	0.117637	0.117637	0.0147005	0.277898	0.277898	0.0296986	0.375649	0.375649	0.0258679	0.563976	0.563976	0.0357787	0.671127	0.671127	0.077434	0.613288	0.613288	0.0063504	0.44841	0.44841	0.0684881	0.294853	0.294853	0.0261511	0.276757	0.276757	0.0499062	0.44841	0.44841	0.0431723
31	7	U	7	0.0695055	0.0695055	0.0451336	0.0637923	0.0637923	0.0156741	0.128261	0.128261	0.0581676	0.440575	0.440575	0.0661602	0.145666	0.145666	0.0254793	0.427644	0.427644	0.03129	0.431692	0.431692	0.018201	0.95937	0.95937	0.0782976	1.06715	1.06715	0.11131	1.84395	1.84395	0.104053	0.600592	0.600592	0.0630688	0.322261	0.322261	0.0228703	0.250924	0.250924	0.0250665	0.600592	0.600592	0.0818939
32	8	C	8	0.146079	0.146079	0.0132831	0.0792727	0.0792727	0.0123157	0.100393	0.100393	0.00638468	0.292677	0.292677	0.0484568	0.116976	0.116976	0.0142429	0.293608	0.293608	0.0879122	0.236538	0.236538	0.0432502	0.425643	0.425643	0.078131	0.312998	0.312998	0.0583948	0.421506	0.421506	0.0298983	0.394499	0.394499	0.0560166	0.298669	0.298669	0.0207516	0.189135	0.189135	0.0687203	0.394499	0.394499	0.0324358
33	9	U	9	0.156346	0.156346	0.0133584	0.101464	0.101464	0.0267697	0.155412	0.155412	0.0270935	0.293373	0.293373	0.0187482	0.138646	0.138646	0.0171586	0.42451	0.42451	0.0113146	0.483148	0.483148	0.195043	0.331106	0.331106	0.038692	0.326412	0.326412	0.0162319	0.522493	0.522493	0.0370323	0.598174	0.598174	0.326239	0.520415	0.520415	0.0338762	0.496183	0.496183	0.0829698	0.598174	0.598174	0.0414748
34	10	C	10	0.0768515	0.0768515	0.00857092	0.0351268	0.0351268	0.017385	0.0184278	0.0184278	0.0176282	0.169435	0.169435	0.0230516	0.0660657	0.0660657	0.0151607	0.275678	0.275678	0.00619313	0.218395	0.218395	0.0239685	0.277515	0.277515	0.0072795	0.248595	0.248595	0.00707899	0.276708	0.276708	0.0418495	0.267351	0.267351	0.0485202	0.345886	0.345886	0.00486564	0.233781	0.233781	0.0492001	0.267351	0.267351	0.0120311
35	11	G	11	0.130647	0.130647	0.0182504	0.130729	0.130729	0.0516871	0.0467553	0.0467553	0.0212766	0.105076	0.105076	0.00595421	0.110867	0.110867	0.0216833	0.432059	0.432059	0.0151281	0.675975	0.675975	0.337619	0.284644	0.284644	0.040472	0.211624	0.211624	0.0459598	0.242238	0.242238	0.0363067	0.348481	0.348481	0.241507	0.540736	0.540736	0.0619261	0.196564	0.196564	0.0184653	0.348481	0.348481	0.0122706
36	12	G	12	0.114933	0.114933	0.0252371	0.626992	0.626992	0.133412	0.117129	0.117129	0.018878	0.102685	0.102685	0.0478613	0.174856	0.174856	0.0343703	0.466999	0.466999	0.0582425	0.50586	0.50586	0.00623657	0.000966958	0.000966958	0.0238998	0.033453	0.033453	0.0191297	0.0851034	0.0851034	0.0168913	0.2759	0.2759	0.0234494	0.989603	0.989603	0.0651097	0.0938148	0.0938148	0.0308179	0.2759	0.2759	0.0467653
37	13	C	13	0.105084	0.105084	0.0584699	0.363187	0.363187	0.301674	0.0560991	0.0560991	0.0186495	-0.0198804	0	0.00971019	0.395345	0.395345	0.213034	-0.0604681	0	0.0136325	0.408322	0.408322	0.0141011	0.0747089	0.0747089	0.0382799	0.175742	0.175742	0.0412411	0.222725	0.222725	0.228491	0.0181531	0.0181531	0.0869931	0.127766	0.127766	0.04057	-0.181342	0	0.0364527	0.0181531	0.0181531	0.0146257
38	14	C	14	0.407662	0.407662	0.0411086	0.314256	0.314256	0.0335424	0.486978	0.486978	0.0430878	0.521996	0.521996	0.0371567	0.361832	0.361832	0.100425	0.374989	0.374989	0.00697857	0.313723	0.313723	0.050903	0.702931	0.702931	0.0722641	0.847045	0.847045	0.0893864	0.48731	0.48731	0.0257117	0.252689	0.252689	0.066212	0.225862	0.225862	0.0531133	0.216575	0.216575	0.0640524	0.252689	0.252689	0.0138648
39	15	U	15	1.04037	1.04037	0.0282354	1.04702	1.04702	0.0586328	0.976748	0.976748	0.0735242	1.33122	1.33122	0.110321	1.07426	1.07426	0.0489919	1.08609	1.08609	0.0505724	0.537863	0.537863	0.0394159	0.564879	0.564879	0.0342594	0.726443	0.726443	0.0241928	0.626982	0.626982	0.0278866	1.14026	1.14026	0.0355972	1.07939	1.07939	0.0228365	1.08574	1.08574	0.0450187	1.14026	1.14026	0.0865148
40	16	U	16	0.665016	0.665016	0.164328	0.798949	0.798949	0.0599069	0.644944	0.644944	0.0273004	0.967084	0.967084	0.0489451	0.830101	0.830101	0.0246996	0.622162	0.622162	0.00174946	0.291253	0.291253	0.00671192	0.672332	0.672332	0.0626516	0.257796	0.257796	0.0633002	0.400691	0.400691	0.0107486	0.420421	0.420421	0.0742979	0.497699	0.497699	0.00740515	0.352699	0.352699	0.0226768	0.420421	0.420421	0.105127
41	17	U	17	0.639577	0.639577	0.0285943	0.65345	0.65345	0.0294979	0.563499	0.563499	0.0466909	0.851065	0.851065	0.0650238	0.623568	0.623568	0.0424688	1.03027	1.03027	0.0368403	1.59367	1.59367	0.0880495	0.632204	0.632204	0.0338997	0.36625	0.36625	0.109765	1.00147	1.00147	0.0368327	0.771099	0.771099	0.0622622	0.685216	0.685216	0.0445845	0.675588	0.675588	0.0219351	0.771099	0.771099	0.0306844
42	18	U	18	0.974388	0.974388	0.0713831	0.915198	0.915198	0.0613119	0.849251	0.849251	0.0393034	0.981299	0.981299	0.0614637	0.861653	0.861653	0.0348232	0.880842	0.880842	0.0477332	0.707939	0.707939	0.085055	0.737587	0.737587	0.0164209	0.80743	0.80743	0.0260174	0.637744	0.637744	0.029047	0.935221	0.935221	0.0662947	0.764756	0.764756	0.0438718	0.859818	0.859818	0.0147885	0.935221	0.935221	0.034399
43	19	G	19	0.122738	0.122738	0.0165865	0.150071	0.150071	0.0354223	0.115822	0.115822	0.0235098	0.186015	0.186015	0.0293965	0.169464	0.169464	0.0562915	0.34071	0.34071	0.0325662	0.657328	0.657328	0.0249227	0.950605	0.950605	0.0102999	0.789582	0.789582	0.0554243	0.516888	0.516888	0.0245032	0.211647	0.211647	0.0580972	0.1852	0.1852	0.0118352	0.153182	0.153182	0.0124276	0.211647	0.211647	0.012565
44	20	G	20	0.00904736	0.00904736	0.00349623	0.0392439	0.0392439	0.00614317	-0.00852191	0	0.00937906	0.0100933	0.0100933	0.00419591	0.027113	0.027113	0.0387247	0.218541	0.218541	0.0463865	0.305719	0.305719	0.0111193	0.226467	0.226467	0.0646569	0.29817	0.29817	0.0251812	0.257666	0.257666	0.017314	0.102252	0.102252	0.0311242	0.0673697	0.0673697	0.0263808	-0.00431116	0	0.00966526	0.102252	0.102252	0.0162757
45	21	C	21	-0.00669518	0	0.00338899	0.12556	0.12556	0.0599505	0.0114228	0.0114228	0.00148026	0.0284024	0.0284024	0.0155478	0.10032	0.10032	0.00305417	0.293809	0.293809	0.0785383	0.207937	0.207937	0.065128	0.132295	0.132295	0.0186095	0.150963	0.150963	0.00887646	0.305944	0.305944	0.0054547	0.124192	0.124192	0.0326039	0.0706489	0.0706489	0.040781	0.0446942	0.0446942	0.000896959	0.124192	0.124192	0.014178
46	22	U	22	0.174551	0.174551	0.0216775	0.368862	0.368862	0.0437241	0.402621	0.402621	0.0237156	0.287545	0.287545	0.0383268	0.948207	0.948207	0.0311458	0.826592	0.826592	0.0293873	0.697262	0.697262	0.0318062	0.553808	0.553808	0.0169058	0.489257	0.489257	0.0629308	0.614722	0.614722	0.0163116	0.50301	0.50301	0.018546	0.408078	0.408078	0.0497632	0.378585	0.378585	0.012046	0.50301	0.50301	0.016112
47	23	A	23	0.596597	0.596597	0.0222596	1.28095	1.28095	0.189804	1.75029	1.75029	0.0641618	0.7018	0.7018	0.0382188	1.00716	1.00716	0.0580972	1.23812	1.23812	0.0213421	0.888217	0.888217	0.0422031	1.01653	1.01653	0.0251662	0.632686	0.632686	0.00721517	0.732872	0.732872	0.0377148	1.1795	1.1795	0.0604247	0.99723	0.99723	0.0376688	1.03026	1.03026	0.0338178	1.1795	1.1795	0.0218985
48	24	A	24	0.462458	0.462458	0.0400557	0.989947	0.989947	0.065985	1.39183	1.39183	0.0788529	1.02523	1.02523	0.078101	0.50602	0.50602	0.014334	0.825496	0.825496	0.00541514	0.73985	0.73985	0.094051	0.867999	0.867999	0.0201011	0.631517	0.631517	0.0392951	0.727891	0.727891	0.0094588	0.797239	0.797239	0.0205616	0.676034	0.676034	0.0282791	0.838701	0.838701	0.0251603	0.797239	0.797239	0.0379556
49	25	G	25	0.219359	0.219359	0.0286575	0.216459	0.216459	0.0196799	0.187296	0.187296	0.0312659	0.452495	0.452495	0.0464269	0.179027	0.179027	0.0359297	0.332683	0.332683	0.0298827	0.502057	0.502057	0.0760308	0.510542	0.510542	0.0394212	0.402767	0.402767	0.0764012	0.33847	0.33847	0.00870665	0.459098	0.459098	0.0298704	0.40084	0.40084	0.0225152	0.329853	0.329853	0.0309596	0.459098	0.459098	0.00633577
50	26	A	26	0.771277	0.771277	0.0768261	0.227604	0.227604	0.0154008	0.135065	0.135065	0.031711	1.2929	1.2929	0.142169	0.648824	0.648824	0.0393175	0.822415	0.822415	0.0599225	0.906996	0.906996	0.0591065	1.10975	1.10975	0.0360055	0.930769	0.930769	0.0489972	0.632679	0.632679	0.031388	1.07232	1.07232	0.0519363	0.828467	0.828467	0.0358715	0.705142	0.705142	0.0314478	1.07232	1.07232	0.00801944
51	27	U	27	0.651783	0.651783	0.0521227	0.167047	0.167047	0.0101576	0.118322	0.118322	0.0141394	0.773957	0.773957	0.0932642	0.611946	0.611946	0.0189548	0.666724	0.666724	0.0929695	0.467404	0.467404	0.0121425	0.578057	0.578057	0.0189993	0.646718	0.646718	0.0147777	0.416056	0.416056	0.0118976	0.751558	0.751558	0.0135792	0.677496	0.677496	0.0336015	0.588603	0.588603	0.0348784	0.751558	0.751558	0.00988926
52	28	C	28	0.469845	0.469845	0.0542153	0.11136	0.11136	0.0396253	0.717744	0.717744	0.0630816	0.430336	0.430336	0.0555758	0.378436	0.378436	0.00900978	0.464666	0.464666	0.0201787	0.249347	0.249347	0.0333416	0.373454	0.373454	0.00984629	0.467966	0.467966	0.0291407	0.328431	0.328431	0.00442893	0.476253	0.476253	0.0177322	0.546338	0.546338	0.0711523	0.347543	0.347543	0.0512645	0.476253	0.476253	0.0259911
53	29	A	29	0.452935	0.452935	0.0494057	0.424282	0.424282	0.00586331	0.114876	0.114876	0.0127974	0.450024	0.450024	0.0664006	0.282718	0.282718	0.031253	0.528349	0.528349	0.0296936	0.534345	0.534345	0.0397804	0.531028	0.531028	0.0102386	0.58773	0.58773	0.0270951	0.767243	0.767243	0.00846136	0.605199	0.605199	0.0839006	0.523065	0.523065	0.0597732	0.307253	0.307253	0.0274444	0.605199	0.605199	0.0100952
54	30	A	30	0.45194	0.45194	0.0374129	0.508491	0.508491	0.0529344	0.0829078	0.0829078	0.00793753	0.607201	0.607201	0.0715048	0.340823	0.340823	0.0284531	0.694676	0.694676	0.085346	0.715695	0.715695	0.0266813	0.70146	0.70146	0.0317049	0.779002	0.779002	0.0605074	0.904779	0.904779	0.00902805	0.653093	0.653093	0.0894507	0.615555	0.615555	0.0417552	0.348366	0.348366	0.0464437	0.653093	0.653093	0.0284644
55	31	G	31	0.202327	0.202327	0.0321265	0.215879	0.215879	0.0220625	0.0828511	0.0828511	0.00179984	0.319876	0.319876	0.0504775	0.163549	0.163549	0.0427159	0.403071	0.403071	0.0893681	0.518005	0.518005	0.0484575	0.420578	0.420578	0.0446994	0.498544	0.498544	0.072739	0.665557	0.665557	0.0238268	0.428231	0.428231	0.0935415	0.419342	0.419342	0.0482301	0.217113	0.217113	0.0339548	0.428231	0.428231	0.0282637
56	32	U	32	0.138623	0.138623	0.0153753	0.20582	0.20582	0.0224481	0.123459	0.123459	0.0188851	0.210735	0.210735	0.000117143	0.165283	0.165283	0.0221529	0.378181	0.378181	0.0339351	0.488897	0.488897	0.0340303	0.301826	0.301826	0.0289054	0.419065	0.419065	0.0415278	0.65796	0.65796	0.0274953	0.407302	0.407302	0.0431287	0.341881	0.341881	0.0434187	0.20406	0.20406	0.0299136	0.407302	0.407302	0.011256
57	33	G	33	0.268092	0.268092	0.0352295	0.354682	0.354682	0.046652	0.394532	0.394532	0.0174324	0.44002	0.44002	0.0572617	0.345567	0.345567	0.0437783	0.7314	0.7314	0.0565745	0.73851	0.73851	0.0670898	0.508599	0.508599	0.042154	0.674411	0.674411	0.0255828	0.928579	0.928579	0.011535	0.439905	0.439905	0.0995419	0.429564	0.429564	0.0399159	0.34523	0.34523	0.0277805	0.439905	0.439905	0.0279557
58	34	U	34	0.760691	0.760691	0.0791045	0.758829	0.758829	0.0279988	0.934054	0.934054	0.0335561	0.801491	0.801491	0.0222284	0.805272	0.805272	0.0344213	0.925919	0.925919	0.0133922	0.819455	0.819455	0.0282773	0.722621	0.722621	0.0157017	0.90264	0.90264	0.0243651	0.918966	0.918966	0.0249618	0.759186	0.759186	0.0939125	0.713007	0.713007	0.0449552	0.830253	0.830253	0.031139	0.759186	0.759186	0.0230298
59	35	A	35	0.992181	0.992181	0.0765045	1.00507	1.00507	0.0845063	1.25285	1.25285	0.0361682	1.27204	1.27204	0.0915331	1.10617	1.10617	0.056842	1.19374	1.19374	0.0347557	1.00481	1.00481	0.0390716	1.07774	1.07774	0.0158987	1.18358	1.18358	0.02005	1.15651	1.15651	0.0173413	0.938787	0.938787	0.108992	0.963694	0.963694	0.0234556	1.07732	1.07732	0.0403502	0.938787	0.938787	0.00551144
60	36	G	36	0.614686	0.614686	0.0515849	0.609741	0.609741	0.028722	0.693258	0.693258	0.0368526	0.756688	0.756688	0.0672786	0.692378	0.692378	0.0333475	0.911652	0.911652	0.037487	0.681951	0.681951	0.0261633	0.796585	0.796585	0.0160441	0.798223	0.798223	0.0159455	0.921386	0.921386	0.0288908	0.668372	0.668372	0.0486816	0.660508	0.660508	0.0196038	0.741852	0.741852	0.0378918	0.668372	0.668372	0.00272666
61	37	U	37	0.556004	0.556004	0.0309933	0.568656	0.568656	0.0230453	0.665341	0.665341	0.0350645	0.660196	0.660196	0.0417629	0.586657	0.586657	0.0343108	0.773486	0.773486	0.0283458	0.702583	0.702583	0.0185111	0.708371	0.708371	0.0399224	0.70088	0.70088	0.0314009	0.837931	0.837931	0.0321293	0.59052	0.59052	0.0523768	0.596379	0.596379	0.0101919	0.611823	0.611823	0.00732009	0.59052	0.59052	0.0162782
62	38	A	38	0.636119	0.636119	0.0459302	0.669636	0.669636	0.0400128	0.787593	0.787593	0.0258724	0.769184	0.769184	0.0666129	0.696172	0.696172	0.0226715	0.756947	0.756947	0.0123748	0.665067	0.665067	0.0492161	0.728535	0.728535	0.0111281	0.704517	0.704517	0.0283473	0.666467	0.666467	0.0164838	0.803482	0.803482	0.0351678	0.656207	0.656207	0.0169809	0.717352	0.717352	0.0114824	0.803482	0.803482	0.0210688
63	39	U	39	0.320327	0.320327	0.0267899	0.406427	0.406427	0.0174959	0.480463	0.480463	0.0435249	0.383583	0.383583	0.0479538	0.385653	0.385653	0.0212605	0.445864	0.445864	0.02537	0.409427	0.409427	0.0171748	0.387647	0.387647	0.00677159	0.383039	0.383039	0.0159257	0.325592	0.325592	0.0130349	0.441227	0.441227	0.0233205	0.376059	0.376059	0.0287896	0.392342	0.392342	0.00958451	0.441227	0.441227	0.010529
64	40	C	40	0.257665	0.257665	0.0195838	0.313468	0.313468	0.0240185	0.447802	0.447802	0.0708862	0.33579	0.33579	0.0504523	0.339475	0.339475	0.0682152	0.330562	0.330562	0.0941419	0.280101	0.280101	0.0642744	0.333349	0.333349	0.0552014	0.319513	0.319513	0.0608346	0.181782	0.181782	0.00838306	0.306308	0.306308	0.00108791	0.340594	0.340594	0.00255287	0.318257	0.318257	0.0138158	0.306308	0.306308	0.0235028
65	41	U	41	0.287665	0.287665	0.0262545	0.303592	0.303592	0.0260924	0.308577	0.308577	0.0494521	0.357036	0.357036	0.0586907	0.329095	0.329095	0.019454	0.317273	0.317273	0.0497002	0.315788	0.315788	0.0144643	0.304657	0.304657	0.0284433	0.365799	0.365799	0.0107732	0.332402	0.332402	0.014833	0.418267	0.418267	0.0142889	0.448103	0.448103	0.0131614	0.366321	0.366321	0.0450908	0.418267	0.418267	0.0246014
66	42	G	42	0.206508	0.206508	0.0214005	0.232007	0.232007	0.012948	0.250002	0.250002	0.0166643	0.255756	0.255756	0.0196469	0.261228	0.261228	0.0172602	0.348361	0.348361	0.0100686	0.253277	0.253277	0.037216	0.271755	0.271755	0.0142838	0.303348	0.303348	0.0248288	0.367038	0.367038	0.0227539	0.409434	0.409434	0.0254435	0.319784	0.319784	0.0507736	0.329507	0.329507	0.0455004	0.409434	0.409434	0.0122768
67	43	U	43	0.332504	0.332504	0.026422	0.279851	0.279851	0.0290522	0.377985	0.377985	0.0127905	0.391774	0.391774	0.0362188	0.367195	0.367195	0.0246736	0.450383	0.450383	0.047541	0.430374	0.430374	0.0286471	0.422993	0.422993	0.0104546	0.408418	0.408418	0.018622	0.44284	0.44284	0.0271418	0.474107	0.474107	0.0286881	0.469898	0.469898	0.0365595	0.414065	0.414065	0.0383383	0.474107	0.474107	0.0263889
68	44	U	44	0.42437	0.42437	0.0156888	0.376559	0.376559	0.0338388	0.439171	0.439171	0.0113149	0.516428	0.516428	0.01663	0.478519	0.478519	0.0335669	0.551427	0.551427	0.0340228	0.451943	0.451943	0.0218121	0.501108	0.501108	0.0323502	0.510939	0.510939	0.00212544	0.508832	0.508832	0.0342761	0.561985	0.561985	0.00909249	0.537553	0.537553	0.0220651	0.498321	0.498321	0.0238222	0.561985	0.561985	0.00901337
69	45	C	45	0.5246	0.5246	0.0438383	0.377275	0.377275	0.0162047	0.579947	0.579947	0.0370441	0.677671	0.677671	0.0463278	0.582719	0.582719	0.0228494	0.667712	0.667712	0.02184	0.494545	0.494545	0.0167133	0.604197	0.604197	0.00105008	0.604191	0.604191	0.0157256	0.551634	0.551634	0.0326189	0.646346	0.646346	0.00948088	0.610985	0.610985	0.0349819	0.637131	0.637131	0.0140503	0.646346	0.646346	0.0103939
70	46	U	46	0.239082	0.239082	0.0218387	0.244073	0.244073	0.0208566	0.281776	0.281776	0.0251276	0.299906	0.299906	0.00479201	0.296642	0.296642	0.0211031	0.310798	0.310798	0.00381568	0.291482	0.291482	0.0148455	0.300561	0.300561	0.00645322	0.302734	0.302734	0.0165555	0.329861	0.329861	0.0236214	0.398927	0.398927	0.00243795	0.361845	0.361845	0.027839	0.364206	0.364206	0.029945	0.398927	0.398927	0.0127064
71	47	U	47	0.115881	0.115881	0.00838038	0.123113	0.123113	0.0179164	0.172294	0.172294	0.0348551	0.188329	0.188329	0.013533	0.1417	0.1417	0.00483547	0.154039	0.154039	0.00896029	0.156668	0.156668	0.013577	0.184456	0.184456	0.0075072	0.209609	0.209609	0.000709619	0.183064	0.183064	0.00751987	0.259594	0.259594	0.0288822	0.256024	0.256024	0.024647	0.196585	0.196585	0.0349001	0.259594	0.259594	0.0164944
72	48	A	48	0.162501	0.162501	0.00907078	0.175891	0.175891	0.00364038	0.167287	0.167287	0.0148186	0.15719	0.15719	0.00746881	0.154854	0.154854	0.00948021	0.152518	0.152518	0.00287327	0.193813	0.193813	0.00790605	0.205858	0.205858	0.0108892	0.228922	0.228922	0.00371777	0.238655	0.238655	0.0131148	0.275683	0.275683	0.00760497	0.218171	0.218171	0.0347972	0.223445	0.223445	0.0420806	0.275683	0.275683	0.0103516
73	49	U	49	0.0402298	0.0402298	0.00770909	0.0581752	0.0581752	0.0158326	0.0770633	0.0770633	0.00382955	0.0701643	0.0701643	0.013328	0.0763841	0.0763841	0.0228845	0.0930015	0.0930015	0.0373884	0.098696	0.098696	0.0189678	0.111228	0.111228	0.00331138	0.127589	0.127589	0.00443147	0.112789	0.112789	0.00501597	0.137817	0.137817	0.0196781	0.131117	0.131117	0.0312259	0.0838936	0.0838936	0.0197719	0.137817	0.137817	0.0188471
74	50	C	50	0.0704065	0.0704065	0.00561818	0.0446636	0.0446636	0.0235483	0.107252	0.107252	0.00519378	0.138337	0.138337	0.0165853	0.0922634	0.0922634	0.00911024	0.208946	0.208946	0.0504781	0.119892	0.119892	0.00565082	0.15063	0.15063	0.0117977	0.181109	0.181109	0.00484369	0.154592	0.154592	0.0158575	0.154971	0.154971	0.0271764	0.166231	0.166231	0.00146332	0.141497	0.141497	0.00667816	0.154971	0.154971	0.00246957
75	51	A	51	0.409018	0.409018	0.0365097	0.506966	0.506966	0.0430625	0.447303	0.447303	0.0075307	0.593375	0.593375	0.00847951	0.473893	0.473893	0.0412315	0.58566	0.58566	0.0349748	0.54167	0.54167	0.0275152	0.559149	0.559149	0.00923706	0.6142	0.6142	0.013862	0.531303	0.531303	0.0194113	0.53603	0.53603	0.0502041	0.483043	0.483043	0.0117014	0.471981	0.471981	0.0142502	0.53603	0.53603	0.0179459
76	52	G	52	0.125453	0.125453	0.0216566	0.346078	0.346078	0.166059	0.168962	0.168962	0.0353902	0.295746	0.295746	0.0431795	0.187771	0.187771	0.0307944	0.288009	0.288009	0.0745709	0.267966	0.267966	0.0250275	0.253859	0.253859	0.00737042	0.288016	0.288016	0.0523771	0.235797	0.235797	0.00361878	0.28196	0.28196	0.0233062	0.253978	0.253978	0.0159675	0.213928	0.213928	0.0302128	0.28196	0.28196	0.0213316
77	53	U	53	0.0856609	0.0856609	0.0126507	0.208852	0.208852	0.0321716	0.096365	0.096365	0.0100232	0.169692	0.169692	0.0155354	0.124742	0.124742	0.0328112	0.229324	0.229324	0.0595922	0.212792	0.212792	0.0191657	0.177697	0.177697	0.00970531	0.220057	0.220057	0.0126146	0.158685	0.158685	0.0119727	0.248671	0.248671	0.0441749	0.219142	0.219142	0.0343613	0.143406	0.143406	0.0523427	0.248671	0.248671	0.0230557
78	54	U	54	0.0783299	0.0783299	0.00888363	0.087469	0.087469	0.0297086	0.114838	0.114838	0.0164315	0.131125	0.131125	0.00115939	0.111231	0.111231	0.000913931	0.155753	0.155753	0.018092	0.253257	0.253257	0.033546	0.206502	0.206502	0.029881	0.239927	0.239927	0.00774502	0.169046	0.169046	0.0178331	0.274578	0.274578	0.0420849	0.27068	0.27068	0.0299351	0.161056	0.161056	0.0630641	0.274578	0.274578	0.022955
79	55	U	55	0.100316	0.100316	0.00947912	0.141703	0.141703	0.0111748	0.100442	0.100442	0.0117755	0.155832	0.155832	0.0120883	0.141406	0.141406	0.00587765	0.236155	0.236155	0.046434	0.23346	0.23346	0.0278656	0.167298	0.167298	0.0130393	0.198155	0.198155	0.00765596	0.187662	0.187662	0.0227993	0.27617	0.27617	0.0169973	0.30697	0.30697	0.0261042	0.248299	0.248299	0.037685	0.27617	0.27617	0.035233
80	56	A	56	0.0486955	0.0486955	0.00424581	0.0240645	0.0240645	0.0296334	0.102899	0.102899	0.0163288	0.104046	0.104046	0.00467642	0.0932704	0.0932704	0.000660695	0.142092	0.142092	0.00237119	0.190983	0.190983	0.0276435	0.18515	0.18515	0.00297245	0.229836	0.229836	0.0105635	0.141477	0.141477	0.023023	0.278447	0.278447	0.00314689	0.264402	0.264402	0.0524067	0.201522	0.201522	0.0569306	0.278447	0.278447	0.0347397
81	57	A	57	0.0754149	0.0754149	0.00640588	0.0769041	0.0769041	0.00900305	0.0750769	0.0750769	0.00977903	0.11581	0.11581	0.0128305	0.0962118	0.0962118	0.00102601	0.155096	0.155096	0.0108739	0.173346	0.173346	0.0170567	0.150647	0.150647	0.00198676	0.158751	0.158751	0.0189759	0.144508	0.144508	0.0174657	0.248867	0.248867	0.00961578	0.250004	0.250004	0.0138829	0.221586	0.221586	0.0383088	0.248867	0.248867	0.0341713
82	58	U	58	0.0538922	0.0538922	0.0115501	0.0445031	0.0445031	0.0157311	0.0849023	0.0849023	0.00975571	0.0946208	0.0946208	0.028612	0.0827872	0.0827872	0.00352044	0.125123	0.125123	0.0169041	0.15981	0.15981	0.0214319	0.151241	0.151241	0.0218341	0.163011	0.163011	0.0230282	0.119577	0.119577	0.00982615	0.244846	0.244846	0.0312077	0.157937	0.157937	0.0486094	0.147296	0.147296	0.0465757	0.244846	0.244846	0.0341982
83	59	A	59	0.0929981	0.0929981	0.00572502	0.104854	0.104854	0.0316474	0.133	0.133	0.00481117	0.171096	0.171096	0.00155165	0.147861	0.147861	0.000489275	0.194252	0.194252	0.00426063	0.209936	0.209936	0.0108456	0.219217	0.219217	0.0146832	0.234318	0.234318	0.0203911	0.195025	0.195025	0.0134104	0.340646	0.340646	0.0393849	0.29655	0.29655	0.0382724	0.217053	0.217053	0.0601429	0.340646	0.340646	0.0368719
84	60	U	60	0.0790631	0.0790631	0.00579278	0.151765	0.151765	0.0385674	0.230732	0.230732	0.0149624	0.296704	0.296704	0.0243968	0.212887	0.212887	0.0116591	0.264105	0.264105	0.0105442	0.240003	0.240003	0.00224465	0.267513	0.267513	0.0129286	0.280866	0.280866	0.0155279	0.266265	0.266265	0.0113368	0.35055	0.35055	0.0114004	0.308144	0.308144	0.0176471	0.274616	0.274616	0.027076	0.35055	0.35055	0.0257236
85	61	C	61	0.609625	0.609625	0.0543423	0.379748	0.379748	0.137271	0.700023	0.700023	0.0526937	0.973336	0.973336	0.0401085	0.84113	0.84113	0.11795	0.88571	0.88571	0.114217	0.535885	0.535885	0.0139343	0.692628	0.692628	0.0879419	0.799257	0.799257	0.053176	0.726761	0.726761	0.0301597	0.631598	0.631598	0.0594417	0.728868	0.728868	0.0273729	0.616778	0.616778	0.0737363	0.631598	0.631598	0.00888722
86	62	U	62	0.807947	0.807947	0.041591	0.379835	0.379835	0.0260749	0.895908	0.895908	0.0820694	1.20559	1.20559	0.0101228	0.953974	0.953974	0.111319	1.17233	1.17233	0.149584	0.879962	0.879962	0.137952	0.939401	0.939401	0.122218	1.08898	1.08898	0.10321	0.995661	0.995661	0.0133211	0.889655	0.889655	0.147221	0.958546	0.958546	0.0792107	0.898098	0.898098	0.116388	0.889655	0.889655	0.0185309
87	63	G	63	1.43369	1.43369	0.138532	0.88421	0.88421	0.0598918	1.53148	1.53148	0.0826257	1.99562	1.99562	0.180696	1.63705	1.63705	0.111106	2.01819	2.01819	0.0616652	1.6127	1.6127	0.0903132	1.67812	1.67812	0.0457252	1.75713	1.75713	0.0391478	1.87958	1.87958	0.0291475	1.51914	1.51914	0.0616656	1.51614	1.51614	0.0328332	1.59116	1.59116	0.111899	1.51914	1.51914	0.016695
88	64	A	64	1.23188	1.23188	0.0565255	1.19603	1.19603	0.0566111	1.17368	1.17368	0.05584	1.56151	1.56151	0.0767267	1.17082	1.17082	0.0817091	1.48195	1.48195	0.0550897	1.2734	1.2734	0.0147239	1.40329	1.40329	0.0427933	1.45905	1.45905	0.0884245	1.5073	1.5073	0.00718119	1.31758	1.31758	0.070053	1.21904	1.21904	0.0349322	1.19579	1.19579	0.0563077	1.31758	1.31758	0.0366161
89	65	U	65	1.12638	1.12638	0.0340499	1.24289	1.24289	0.185866	1.03872	1.03872	0.0872475	1.43298	1.43298	0.142699	0.997	0.997	0.0660097	1.28557	1.28557	0.117953	1.19327	1.19327	0.134425	1.45234	1.45234	0.132518	1.49848	1.49848	0.251139	1.42871	1.42871	0.109303	1.23471	1.23471	0.0678747	1.15007	1.15007	0.047812	1.01837	1.01837	0.02057	1.23471	1.23471	0.0721824
90	66	A	66	1.31131	1.31131	0.0411411	1.33516	1.33516	0.0246174	1.25071	1.25071	0.0243452	1.64631	1.64631	0.016287	1.12828	1.12828	0.0144874	1.50976	1.50976	0.0213214	1.34977	1.34977	0.06427	1.35713	1.35713	0.0724595	1.5409	1.5409	0.000721212	1.56331	1.56331	0.0476551	1.42555	1.42555	0.0786417	1.20344	1.20344	0.0181432	1.2718	1.2718	0.0150063	1.42555	1.42555	0.00586381
91	67	C	67	0.731572	0.731572	0.0459447	0.710864	0.710864	0.0555562	0.722209	0.722209	0.02402	0.895579	0.895579	0.0663256	0.736049	0.736049	0.0408127	0.898846	0.898846	0.0171503	0.816898	0.816898	0.0330264	0.822733	0.822733	0.0187472	0.846324	0.846324	0.0740559	0.892673	0.892673	0.0436803	0.904359	0.904359	0.0352478	0.813484	0.813484	0.0531706	0.772398	0.772398	0.0481209	0.904359	0.904359	0.00441756
92	68	G	68	-0.0436949	0	0.00262117	-0.0410728	0	0.00505516	-0.0403727	0	0.00100551	-0.0401102	0	0.00404517	-0.0451475	0	0.00225066	-0.0462497	0	0.00190643	-0.0427098	0	0.0035313	-0.0428921	0	0.00181669	-0.0446312	0	0.00394252	-0.0431518	0	0.0017599	-0.0378037	0	0.0370948	-0.0408023	0	0.00163354	-0.0467696	0	0.00106098	-0.0378037	0	0.00851292
93	69	U	69	0.0140744	0.0140744	0.00992459	0.0327584	0.0327584	0.0132755	0.0135035	0.0135035	0.0250644	0.0225051	0.0225051	0.0144157	0.0214187	0.0214187	0.00796519	0.0558195	0.0558195	0.0318953	0.0710726	0.0710726	0.017738	0.0326971	0.0326971	0.025728	0.0633615	0.0633615	0.0130807	0.0547336	0.0547336	0.0152768	0.083914	0.083914	0.0109238	0.086069	0.086069	0.0186142	0.0550844	0.0550844	0.0135833	0.083914	0.083914	0.0132371
94	70	C	70	-0.0166093	0	0.00366257	-0.00572464	0	0.00980417	-0.00693627	0	0.0118876	-0.00298766	0	0.00867806	-0.0101512	0	0.00436622	0.0358367	0.0358367	0.0130129	0.0177388	0.0177388	0.0128695	0.00825307	0.00825307	0.00400716	0.0192433	0.0192433	0.0121236	0.00413201	0.00413201	0.00315273	0.0369471	0.0369471	0.00406711	0.059264	0.059264	0.0138452	0.0159603	0.0159603	0.00820427	0.0369471	0.0369471	0.00863893
95	71	C	71	-0.0161515	0	0.00523808	-0.0184874	0	0.00686446	0.00841823	0.00841823	0.0008697	-0.00492897	0	0.00730218	-0.00903433	0	0.00331505	0.0502757	0.0502757	0.000238595	0.0887528	0.0887528	0.035763	0.0203263	0.0203263	0.00372441	0.0409873	0.0409873	0.00868745	0.00107423	0.00107423	0.00520286	0.0468908	0.0468908	0.00137317	0.0555345	0.0555345	0.0184535	0.0340897	0.0340897	0.00832321	0.0468908	0.0468908	0.00324414
96	72	U	72	0.00473145	0.00473145	0.00326924	0.00805243	0.00805243	0.00382088	0.039461	0.039461	0.0175899	-0.00648388	0	0.0023194	-0.00505135	0	0.00883913	-0.0260372	0	0.0583588	0.0163511	0.0163511	0.0507855	0.0176874	0.0176874	0.0224859	0.0325033	0.0325033	0.0546483	-0.0118808	0	0.00811645	0.00252984	0.00252984	0.0277385	0.0212364	0.0212364	0.0119465	-0.0359627	0	0.00914557	0.00252984	0.00252984	0.0062937
97	73	C	73	0.311541	0.311541	0.0497831	0.284559	0.284559	0.0316959	0.382829	0.382829	0.0539655	0.254363	0.254363	0.0144403	0.174416	0.174416	0.0101873	0.191358	0.191358	0.137291	0.155451	0.155451	0.0124869	0.219217	0.219217	0.00456454	0.244563	0.244563	0.0131889	0.212423	0.212423	0.0022644	0.227767	0.227767	0.0102423	0.222257	0.222257	0.0105103	0.172354	0.172354	0.0219115	0.227767	0.227767	0.0238009
98	74	U	74	1.87664	1.87664	0.139566	2.02983	2.02983	0.147722	1.84075	1.84075	0.00624798	2.21538	2.21538	0.142957	1.61095	1.61095	0.215048	2.22578	2.22578	0.0651831	2.00407	2.00407	0.0857708	1.90985	1.90985	0.152619	1.72971	1.72971	0.374752	2.3245	2.3245	0.0415937	2.23183	2.23183	0.0535678	1.70159	1.70159	0.192345	1.74213	1.74213	0.16104	2.23183	2.23183	0.0279867
99	75	A	75	1.91391	1.91391	0.0513411	1.99003	1.99003	0.138231	1.83461	1.83461	0.0522396	2.15478	2.15478	0.107354	1.81865	1.81865	0.12107	2.02293	2.02293	0.0240283	1.90771	1.90771	0.0480015	2.00947	2.00947	0.00796842	2.10438	2.10438	0.0606475	2.19701	2.19701	0.0519573	2.14117	2.14117	0.0150656	1.92016	1.92016	0.0719656	1.91714	1.91714	0.0330414	2.14117	2.14117	0.00702753
100	76	U	76	0.952497	0.952497	0.0671671	0.907832	0.907832	0.022974	0.906284	0.906284	0.0121061	1.10701	1.10701	0.0531535	0.927827	0.927827	0.0247944	0.984823	0.984823	0.0333215	0.949926	0.949926	0.0665715	0.999443	0.999443	0.0492952	1.05198	1.05198	0.00641331	1.05618	1.05618	0.0368437	1.08228	1.08228	0.0374762	1.0085	1.0085	0.0690819	0.942536	0.942536	0.0425301	1.08228	1.08228	0.0234761
101	77	C	77	0.399374	0.399374	0.0273133	0.507123	0.507123	0.0558895	0.34464	0.34464	0.00038825	0.456657	0.456657	0.0164579	0.395304	0.395304	0.0115202	0.469897	0.469897	0.0214819	0.415024	0.415024	0.0432861	0.4054	0.4054	0.00912932	0.457894	0.457894	0.012999	0.470005	0.470005	0.0151275	0.481717	0.481717	0.00883079	0.507763	0.507763	0.00527069	0.407909	0.407909	0.0146818	0.481717	0.481717	0.00525106
102	78	C	78	0.347463	0.347463	0.0286313	0.365062	0.365062	0.0440295	0.331665	0.331665	0.00475119	0.423492	0.423492	0.0241565	0.34365	0.34365	0.00685069	0.36295	0.36295	0.00578893	0.350073	0.350073	0.0079489	0.380058	0.380058	0.00543681	0.391453	0.391453	0.0187309	0.394527	0.394527	0.00598015	0.440371	0.440371	0.00378642	0.433851	0.433851	0.0179151	0.363581	0.363581	0.0062548	0.440371	0.440371	0.0135742
103	79	G	79	-0.0302934	0	0.0163406	-0.0124919	0	0.00884358	-0.00205785	0	0.0104641	0.00873444	0.00873444	0.0345482	0.00290645	0.00290645	0.0186319	0.0328129	0.0328129	0.0519408	0.150371	0.150371	0.0677417	0.0613201	0.0613201	0.00482721	0.0758963	0.0758963	0.0165909	0.00899572	0.00899572	0.009503	0.0268908	0.0268908	0.0191088	0.0589605	0.0589605	0.014999	0.0183977	0.0183977	0.00961293	0.0268908	0.0268908	0.00875543
104	80	A	80	-0.0142242	0	0.00505693	0.0148869	0.0148869	0.00498012	0.00293317	0.00293317	0.00944757	0.010384	0.010384	0.00544983	-0.00687749	0	0.00354402	0.0265183	0.0265183	0.01393	0.0187617	0.0187617	0.0138159	0.0499659	0.0499659	0.0149502	0.0536578	0.0536578	0.00533881	0.0173868	0.0173868	0.00862643	0.0306329	0.0306329	0.00834706	0.0440023	0.0440023	0.00760508	0.0165204	0.0165204	0.00494283	0.0306329	0.0306329	0.0067946
105	81	G	81	-0.0514985	0	0.0254495	-0.0130988	0	0.0209415	-0.0453663	0	0.00835268	0.00625276	0.00625276	0.00826512	-0.0349157	0	0.0117754	0.00964117	0.00964117	0.00542655	0.375695	0.375695	0.174594	0.0945428	0.0945428	0.0504263	0.0461229	0.0461229	0.033634	0.0329429	0.0329429	0.0203628	0.0110163	0.0110163	0.017624	0.0283421	0.0283421	0.00731089	-0.010035	0	0.0022175	0.0110163	0.0110163	0.00858913
106	82	G	82	0.0224914	0.0224914	0.0619474	0.566127	0.566127	0.0283812	-0.0977853	0	0.00300805	0.168139	0.168139	0.255557	0.198397	0.198397	0.0118605	0.37594	0.37594	0.540983	0.634566	0.634566	0.29813	0.726302	0.726302	0.134091	0.913909	0.913909	0.43659	0.507383	0.507383	0.248189	0.177598	0.177598	0.0446515	0.239725	0.239725	0.0924455	0.0192553	0.0192553	0.0747314	0.177598	0.177598	0.161127
107	83	A	83	0.0538954	0.0538954	0.0444434	0.143996	0.143996	0.125725	0.0393373	0.0393373	0.0368192	0.14857	0.14857	0.0110628	0.118698	0.118698	0.0364165	0.336417	0.336417	0.0613654	0.186712	0.186712	0.00177087	0.213962	0.213962	0.0145945	0.390898	0.390898	0.0918271	0.131926	0.131926	0.0480551	0.0318171	0.0318171	0.0617305	0.118438	0.118438	0.0183999	0.0288364	0.0288364	0.00275838	0.0318171	0.0318171	0.0164581
108	84	C	84	0.23456	0.23456	0.023208	0.249712	0.249712	0.0286853	0.234778	0.234778	0.0272149	0.335661	0.335661	0.028415	0.211383	0.211383	0.0473245	0.172441	0.172441	0.0275876	0.293239	0.293239	0.0597904	0.296662	0.296662	0.0449073	0.280237	0.280237	0.0311958	0.174992	0.174992	0.0135821	0.189882	0.189882	0.0166191	0.266725	0.266725	0.0562343	0.172775	0.172775	0.0640865	0.189882	0.189882	0.0156537
109	85	A	85	0.248485	0.248485	0.0239314	0.330926	0.330926	0.0347281	0.276963	0.276963	0.0119203	0.453065	0.453065	0.0109392	0.383681	0.383681	0.025805	0.347972	0.347972	0.149784	0.481353	0.481353	0.0263411	0.454902	0.454902	0.0424933	0.266725	0.266725	0.151201	0.574171	0.574171	0.0343473	0.526836	0.526836	0.0610432	0.348761	0.348761	0.0984634	0.459098	0.459098	0.0115918	0.526836	0.526836	0.0353803
110	86	A	86	0.610562	0.610562	0.0934778	0.313109	0.313109	0.00594973	0.602848	0.602848	0.0588173	0.813187	0.813187	0.0529476	0.706105	0.706105	0.019977	0.823991	0.823991	0.0260759	0.697176	0.697176	0.0267586	0.699589	0.699589	0.0320492	0.70438	0.70438	0.060672	0.779214	0.779214	0.0353677	0.799795	0.799795	0.0459509	0.774238	0.774238	0.0395239	0.721681	0.721681	0.00810343	0.799795	0.799795	0.0141088
111	87	U	87	0.428479	0.428479	0.0310706	0.244486	0.244486	0.0135824	0.404845	0.404845	0.0438257	0.631189	0.631189	0.0419538	0.527289	0.527289	0.011994	0.622491	0.622491	0.0208461	0.569642	0.569642	0.0149829	0.587334	0.587334	0.0129401	0.579558	0.579558	0.0748108	0.636362	0.636362	0.035684	0.695417	0.695417	0.0559521	0.602878	0.602878	0.0585564	0.576508	0.576508	0.0302018	0.695417	0.695417	0.0161519
112	88	A	88	0.182923	0.182923	0.0204293	0.136314	0.136314	0.00757229	0.207584	0.207584	0.0282469	0.299957	0.299957	0.0435109	0.265995	0.265995	0.0487248	0.26134	0.26134	0.0123038	0.357811	0.357811	0.037633	0.340142	0.340142	0.0360669	0.334983	0.334983	0.0194604	0.302223	0.302223	0.0276101	0.44877	0.44877	0.0102179	0.411378	0.411378	0.0311052	0.315563	0.315563	0.0505466	0.44877	0.44877	0.0290256
113	89	U	89	0.0593348	0.0593348	0.0131252	0.0355486	0.0355486	0.0045799	0.0785757	0.0785757	0.0158852	0.143519	0.143519	0.0127723	0.106823	0.106823	0.0195683	0.163352	0.163352	0.0269966	0.20346	0.20346	0.00792316	0.206162	0.206162	0.0193413	0.201243	0.201243	0.0179423	0.168768	0.168768	0.0119322	0.213026	0.213026	0.0149407	0.200207	0.200207	0.0240273	0.131034	0.131034	0.0230811	0.213026	0.213026	0.0308672
114	90	A	90	0.146214	0.146214	0.012387	0.0997776	0.0997776	0.0045795	0.170709	0.170709	0.0102167	0.265781	0.265781	0.0354713	0.179418	0.179418	0.0232425	0.226594	0.226594	0.00944565	0.309897	0.309897	0.0092219	0.33469	0.33469	0.0267861	0.338017	0.338017	0.0193766	0.260366	0.260366	0.0185673	0.363547	0.363547	0.0187679	0.358161	0.358161	0.0358249	0.308849	0.308849	0.03117	0.363547	0.363547	0.0346845
115	91	U	91	0.0760241	0.0760241	0.0177284	0.024373	0.024373	0.00782231	0.112993	0.112993	0.00847243	0.197899	0.197899	0.0393348	0.134256	0.134256	0.0530792	0.154509	0.154509	0.0170755	0.212562	0.212562	0.0268472	0.270237	0.270237	0.0301687	0.289447	0.289447	0.0112935	0.185734	0.185734	0.0184026	0.256642	0.256642	0.0371543	0.299796	0.299796	0.0243499	0.171121	0.171121	0.0374295	0.256642	0.256642	0.0210105
116	92	U	92	0.121378	0.121378	0.0160076	0.0373029	0.0373029	0.014736	0.193473	0.193473	0.015671	0.298925	0.298925	0.0499095	0.166882	0.166882	0.0235748	0.219302	0.219302	0.00920121	0.269263	0.269263	0.0333356	0.330453	0.330453	0.0340508	0.376376	0.376376	0.0160048	0.247103	0.247103	0.0228878	0.284469	0.284469	0.0383525	0.398928	0.398928	0.0265303	0.208773	0.208773	0.0463399	0.284469	0.284469	0.021367
117	93	A	93	0.106432	0.106432	0.00614575	0.0943257	0.0943257	0.00394672	0.143456	0.143456	0.0118131	0.215507	0.215507	0.0130634	0.171055	0.171055	0.0262871	0.220466	0.220466	0.0262686	0.254935	0.254935	0.0141973	0.286376	0.286376	0.0179503	0.275402	0.275402	0.0212846	0.253006	0.253006	0.0213018	0.324806	0.324806	0.0050457	0.318541	0.318541	0.0374979	0.230027	0.230027	0.0517239	0.324806	0.324806	0.0090823
118	94	A	94	0.146561	0.146561	0.00964226	0.0772883	0.0772883	0.0116694	0.147755	0.147755	0.0257819	0.242149	0.242149	0.018646	0.179651	0.179651	0.0331011	0.2022	0.2022	0.00369459	0.240665	0.240665	0.0111065	0.294363	0.294363	0.00704552	0.305298	0.305298	0.017641	0.231736	0.231736	0.016194	0.267999	0.267999	0.0118807	0.34113	0.34113	0.0109489	0.23557	0.23557	0.0203297	0.267999	0.267999	0.0244769
119	95	A	95	0.160757	0.160757	0.0126486	0.0903895	0.0903895	0.00646671	0.171978	0.171978	0.00119576	0.272656	0.272656	0.0126054	0.198986	0.198986	0.0548918	0.227872	0.227872	0.0206093	0.286349	0.286349	0.0115924	0.362168	0.362168	0.0182171	0.387139	0.387139	0.0209318	0.251172	0.251172	0.011982	0.304008	0.304008	0.0210077	0.408372	0.408372	0.00903498	0.263038	0.263038	0.0236146	0.304008	0.304008	0.0241566
120	96	U	96	0.259804	0.259804	0.0413858	0.286304	0.286304	0.032919	0.324173	0.324173	0.0463537	0.426191	0.426191	0.03555	0.300499	0.300499	0.0691143	0.404753	0.404753	0.0881629	0.389473	0.389473	0.0189892	0.431698	0.431698	0.0288968	0.511934	0.511934	0.0155526	0.355102	0.355102	0.0178387	0.430101	0.430101	0.0153219	0.467554	0.467554	0.0292521	0.319543	0.319543	0.0430025	0.430101	0.430101	0.00800215
121	97	G	97	0.653646	0.653646	0.0945333	0.721552	0.721552	0.0530114	0.597343	0.597343	0.03294	0.795949	0.795949	0.0426994	0.635112	0.635112	0.0139227	0.691153	0.691153	0.0132428	0.733518	0.733518	0.0553013	0.74169	0.74169	0.00893502	0.732883	0.732883	0.0875172	0.788827	0.788827	0.0233138	0.808283	0.808283	0.0796954	0.729559	0.729559	0.023504	0.664007	0.664007	0.0656989	0.808283	0.808283	0.0168473
122	98	G	98	0.135291	0.135291	0.0155046	0.170329	0.170329	0.0247778	0.205356	0.205356	0.0417463	0.317171	0.317171	0.0544259	0.197327	0.197327	0.0752486	0.238634	0.238634	0.108201	0.316277	0.316277	0.0120808	0.354995	0.354995	0.0451027	0.401541	0.401541	0.0144733	0.24018	0.24018	0.0346337	0.290278	0.290278	0.00652243	0.37083	0.37083	0.0181485	0.251307	0.251307	0.0317871	0.290278	0.290278	0.0145689
123	99	A	99	0.258836	0.258836	0.0231211	0.278605	0.278605	0.0439207	0.30659	0.30659	0.0176396	0.426828	0.426828	0.0181033	0.306519	0.306519	0.0508547	0.391359	0.391359	0.0631528	0.45388	0.45388	0.0225737	0.480433	0.480433	0.0149652	0.556699	0.556699	0.0539986	0.4147	0.4147	0.0186217	0.477419	0.477419	0.0480124	0.490832	0.490832	0.0539194	0.345084	0.345084	0.062142	0.477419	0.477419	0.0125662
124	100	U	100	0.180609	0.180609	0.0264892	0.216596	0.216596	0.0519609	0.266232	0.266232	0.0208549	0.402773	0.402773	0.0231231	0.247473	0.247473	0.0697087	0.409522	0.409522	0.057696	0.44394	0.44394	0.030707	0.446931	0.446931	0.00613063	0.510046	0.510046	0.077246	0.370769	0.370769	0.015036	0.351525	0.351525	0.00633619	0.43684	0.43684	0.0499819	0.292133	0.292133	0.0503733	0.351525	0.351525	0.0106139
125	101	A	101	0.278994	0.278994	0.041952	0.294052	0.294052	0.06633	0.363893	0.363893	0.028321	0.525446	0.525446	0.0149098	0.35623	0.35623	0.0597718	0.560893	0.560893	0.0446825	0.510698	0.510698	0.0469621	0.527446	0.527446	0.00280652	0.590051	0.590051	0.0734238	0.477129	0.477129	0.0247906	0.459968	0.459968	0.0132024	0.527091	0.527091	0.0442759	0.486821	0.486821	0.0327198	0.459968	0.459968	0.0129045
126	102	A	102	0.476812	0.476812	0.0367927	0.397583	0.397583	0.0329956	0.645167	0.645167	0.0304835	0.846583	0.846583	0.0275122	0.604912	0.604912	0.0536777	0.758924	0.758924	0.0394067	0.760945	0.760945	0.090184	0.796874	0.796874	0.0378669	0.903109	0.903109	0.140206	0.725543	0.725543	0.0189384	0.714137	0.714137	0.0149637	0.772988	0.772988	0.0441086	0.728948	0.728948	0.0535379	0.714137	0.714137	0.0180922
127	103	A	103	0.376165	0.376165	0.00986665	0.429598	0.429598	0.0196963	0.338094	0.338094	0.0172762	0.541925	0.541925	0.0836795	0.43792	0.43792	0.0352654	0.483672	0.483672	0.0686813	0.428671	0.428671	0.0295966	0.44331	0.44331	0.00571768	0.545001	0.545001	0.0488515	0.527812	0.527812	0.0233698	0.52166	0.52166	0.0772215	0.466733	0.466733	0.0238874	0.426121	0.426121	0.0608571	0.52166	0.52166	0.0140246
128	104	C	104	0.0111191	0.0111191	0.00796493	0.0645898	0.0645898	0.00270423	0.0373627	0.0373627	0.000285074	0.0699569	0.0699569	0.0115434	0.0817472	0.0817472	0.074853	0.0781409	0.0781409	0.0155183	0.0878048	0.0878048	0.00873096	0.099856	0.099856	0.00844542	0.130059	0.130059	0.0335048	0.135177	0.135177	0.0105913	0.0910202	0.0910202	0.0136758	0.134519	0.134519	8.33802e-05	0.0512597	0.0512597	0.0293891	0.0910202	0.0910202	0.0107877
129	105	A	105	0.0429943	0.0429943	0.0068068	0.043228	0.043228	0.00539047	0.0775034	0.0775034	0.00991834	0.102876	0.102876	0.00556456	0.0905687	0.0905687	0.000882032	0.0846716	0.0846716	0.00838475	0.141858	0.141858	0.0128728	0.130918	0.130918	0.00583719	0.136769	0.136769	0.013583	0.203691	0.203691	0.0202094	0.135134	0.135134	0.0104649	0.115879	0.115879	0.00980233	0.0829499	0.0829499	0.0342758	0.135134	0.135134	0.00266268
130	106	A	106	0.0201127	0.0201127	0.0035422	0.0383595	0.0383595	0.00221444	0.0211104	0.0211104	0.00739419	0.0403913	0.0403913	0.00274764	0.0342909	0.0342909	0.00491558	0.0420918	0.0420918	0.00117599	0.0939929	0.0939929	0.00616457	0.0665117	0.0665117	0.00896103	0.0571765	0.0571765	0.00912359	0.0784074	0.0784074	0.0111138	0.0997183	0.0997183	0.00643825	0.0653207	0.0653207	0.00995619	0.0102057	0.0102057	0.0270677	0.0997183	0.0997183	0.00382573
131	107	C	107	0.021982	0.021982	0.00751896	0.0135755	0.0135755	0.00214785	0.0400354	0.0400354	0.00250342	0.0944156	0.0944156	0.0408857	0.0677613	0.0677613	0.0606899	0.0297294	0.0297294	0.0106814	0.065216	0.065216	0.0170836	0.0722655	0.0722655	0.000435997	0.0562089	0.0562089	0.0150597	0.0440696	0.0440696	0.00562002	0.0389655	0.0389655	0.0154812	0.0598338	0.0598338	0.0042507	0.0434262	0.0434262	0.00486049	0.0389655	0.0389655	0.0028586
132	108	U	108	0.0325263	0.0325263	0.00851909	0.0757927	0.0757927	0.00509693	0.0197612	0.0197612	0.0112243	0.0555899	0.0555899	0.0492071	0.0767068	0.0767068	0.0596081	0.0455706	0.0455706	0.00217803	0.136805	0.136805	0.0093986	0.104734	0.104734	0.0179296	0.0537921	0.0537921	0.00710962	0.0806702	0.0806702	0.00330055	0.0858792	0.0858792	0.012951	0.0630654	0.0630654	0.00658871	0.0548176	0.0548176	0.0137399	0.0858792	0.0858792	0.00838566
133	109	C	109	0.075234	0.075234	0.031332	0.0896002	0.0896002	0.020888	0.0693567	0.0693567	0.0204607	0.171238	0.171238	0.0431212	0.209345	0.209345	0.0747546	0.0612657	0.0612657	0.0499296	0.0919341	0.0919341	0.0120858	0.0981558	0.0981558	0.0324447	0.102201	0.102201	0.0189374	0.135944	0.135944	0.0563386	0.122866	0.122866	0.0175424	0.127908	0.127908	0.00864703	0.0829327	0.0829327	0.0109038	0.122866	0.122866	0.010169
134	110	G	110	0.887839	0.887839	0.0533513	0.832269	0.832269	0.0407586	0.967977	0.967977	0.0821198	1.14533	1.14533	0.0719412	0.965579	0.965579	0.062949	0.918538	0.918538	0.0846354	0.791923	0.791923	0.0203335	0.942264	0.942264	0.121818	1.03452	1.03452	0.0516883	0.886085	0.886085	0.018483	0.982924	0.982924	0.0386732	0.9821	0.9821	0.0691244	0.850512	0.850512	0.0450058	0.982924	0.982924	0.0197766
135	111	A	111	1.08684	1.08684	0.0902965	1.07774	1.07774	0.070995	1.09915	1.09915	0.0714169	1.38001	1.38001	0.0657507	1.09166	1.09166	0.0467651	1.02653	1.02653	0.0533922	0.932824	0.932824	0.0117124	1.01752	1.01752	0.0890112	1.15275	1.15275	0.0407054	1.10684	1.10684	0.0149951	1.15247	1.15247	0.0108049	1.15622	1.15622	0.0366595	1.06106	1.06106	0.0428831	1.15247	1.15247	0.0407439
136	112	G	112	1.07624	1.07624	0.096893	1.05484	1.05484	0.0438503	1.16352	1.16352	0.0898832	1.30336	1.30336	0.133853	1.11264	1.11264	0.0591915	1.2777	1.2777	0.149523	1.11891	1.11891	0.124593	1.13387	1.13387	0.0364495	1.2979	1.2979	0.142267	1.42562	1.42562	0.0161359	1.17521	1.17521	0.0838157	1.23677	1.23677	0.0239559	1.12254	1.12254	0.0506626	1.17521	1.17521	0.0205723
137	113	U	113	1.124	1.124	0.028087	1.15437	1.15437	0.0446221	1.19222	1.19222	0.0475653	1.39296	1.39296	0.144294	1.19085	1.19085	0.0520667	1.26349	1.26349	0.0863115	1.15323	1.15323	0.0601709	1.21884	1.21884	0.0178862	1.32946	1.32946	0.152946	1.34949	1.34949	0.0408146	1.42206	1.42206	0.112975	1.35324	1.35324	0.0430568	1.16654	1.16654	0.0906369	1.42206	1.42206	0.0379169
138	114	A	114	0.869446	0.869446	0.095065	0.883079	0.883079	0.0642111	0.822661	0.822661	0.0316511	0.996412	0.996412	0.0944879	0.856301	0.856301	0.0247602	0.989921	0.989921	0.0863546	0.955166	0.955166	0.140893	0.943136	0.943136	0.0250322	0.99639	0.99639	0.128895	1.09956	1.09956	0.0108103	1.08481	1.08481	0.133103	1.01056	1.01056	0.0252145	0.876474	0.876474	0.115803	1.08481	1.08481	0.0164202
139	115	G	115	-0.00736044	0	0.0250649	0.0723817	0.0723817	0.013396	0.0192476	0.0192476	0.0344536	0.109268	0.109268	0.0406829	0.0289939	0.0289939	0.0646512	0.00106364	0.00106364	0.10026	0.129833	0.129833	0.0624931	0.120682	0.120682	0.0907785	0.10197	0.10197	0.0642126	0.0033114	0.0033114	0.0251449	0.117416	0.117416	0.0572109	0.10644	0.10644	0.0166259	0.0109272	0.0109272	0.0458864	0.117416	0.117416	0.0150833
140	116	A	116	0.0799749	0.0799749	0.0109319	0.131501	0.131501	0.0250316	0.096519	0.096519	0.00436784	0.195045	0.195045	0.0466336	0.109183	0.109183	0.0126057	0.0927909	0.0927909	0.053364	0.224319	0.224319	0.0255178	0.198116	0.198116	0.0220085	0.197889	0.197889	0.0249049	0.16098	0.16098	0.0549824	0.215345	0.215345	0.0310146	0.182376	0.182376	0.0438708	0.0907516	0.0907516	0.0431199	0.215345	0.215345	0.00755584
141	117	G	117	0.0408994	0.0408994	0.0452366	0.113501	0.113501	0.0545387	0.0445952	0.0445952	0.0262922	0.142981	0.142981	0.0910923	0.0479527	0.0479527	0.0181924	0.218073	0.218073	0.13073	0.302535	0.302535	0.197437	0.211946	0.211946	0.0833925	0.285601	0.285601	0.185978	0.244717	0.244717	0.0429773	0.198263	0.198263	0.0364229	0.127167	0.127167	0.0833026	0.0689294	0.0689294	0.0735184	0.198263	0.198263	0.0273128
142	118	U	118	0.0625534	0.0625534	0.0149587	0.11176	0.11176	0.0258481	0.0842945	0.0842945	0.00191029	0.16198	0.16198	0.0523894	0.0926906	0.0926906	0.00560724	0.0976198	0.0976198	0.0163733	0.174207	0.174207	0.0321021	0.155437	0.155437	0.0120601	0.220277	0.220277	0.0436435	0.196878	0.196878	0.049368	0.191523	0.191523	0.0388633	0.147844	0.147844	0.0401942	0.0773458	0.0773458	0.0484652	0.191523	0.191523	0.0244938
143	119	U	119	0.0212267	0.0212267	0.0276113	0.0982982	0.0982982	0.0499769	-0.0128837	0	0.0406161	0.0987593	0.0987593	0.0478598	0.0316531	0.0316531	0.0167385	0.0614085	0.0614085	0.0104388	0.117292	0.117292	0.0392128	0.0740576	0.0740576	0.0175951	0.0910449	0.0910449	0.0501954	0.0913815	0.0913815	0.0192275	0.0943412	0.0943412	0.0176571	0.0868327	0.0868327	0.059312	0.0179035	0.0179035	0.0404033	0.0943412	0.0943412	0.0155596
144	120	G	120	0.404974	0.404974	0.0802423	0.389398	0.389398	0.0736218	0.483995	0.483995	0.0369069	0.557246	0.557246	0.0482173	0.456535	0.456535	0.014631	0.658006	0.658006	0.131129	0.631247	0.631247	0.172894	0.632547	0.632547	0.0343126	0.753714	0.753714	0.172499	0.5835	0.5835	0.0325834	0.67749	0.67749	0.0922693	0.576842	0.576842	0.0929385	0.430585	0.430585	0.132034	0.67749	0.67749	0.190809
145	121	A	121	0.727412	0.727412	0.0243298	0.782816	0.782816	0.0362799	0.784913	0.784913	0.055817	1.1624	1.1624	0.0108958	0.829686	0.829686	0.0198477	0.859998	0.859998	0.0581673	0.869218	0.869218	0.00578689	0.849	0.849	0.0632409	0.908533	0.908533	0.0934504	0.860109	0.860109	0.0377162	1.10416	1.10416	0.121264	0.930556	0.930556	0.056585	0.835947	0.835947	0.0974336	1.10416	1.10416	0.0467973
146	122	C	122	0.250218	0.250218	0.0358564	0.225743	0.225743	0.026231	0.34524	0.34524	0.118276	0.437201	0.437201	0.0371006	0.198205	0.198205	0.00472305	0.406778	0.406778	0.062974	0.391841	0.391841	0.0260573	0.399882	0.399882	0.138399	0.306732	0.306732	0.0812384	0.409407	0.409407	0.0240875	0.569996	0.569996	0.134878	0.54571	0.54571	0.00902126	0.311502	0.311502	0.0953776	0.569996	0.569996	0.196959
147	123	A	123	0.200676	0.200676	0.0270245	0.267822	0.267822	0.0298723	0.405049	0.405049	0.262545	0.582367	0.582367	0.010736	0.359273	0.359273	0.0726876	0.699612	0.699612	0.0419095	0.955438	0.955438	0.190891	0.479718	0.479718	0.0724981	0.557787	0.557787	0.16725	0.73009	0.73009	0.0875227	1.2731	1.2731	0.311655	0.688083	0.688083	0.190922	0.51918	0.51918	0.241848	1.2731	1.2731	0.18728
148	124	A	124	-0.665019	0	0.0618425	-0.44974	0	0.375976	-0.751283	0	0.62966	-0.787612	0	0.210573	-0.710789	0	0.115322	-0.216663	0	0.165003	-0.0748288	0	0.147772	-0.583028	0	0.006311	0.0538575	0.0538575	0.141054	-0.0736025	0	0.161942	0.48228	0.48228	0.37865	0.0471703	0.0471703	0.0194985	-0.488183	0	0.3944	0.48228	0.48228	0.255591
149	125	C	125	-3.75444	0	0.457803	-4.30293	0	0.432427	-4.28868	0	0.480144	-4.11682	0	1.29846	-4.15176	0	0.78723	-1.21631	0	0.313894	4.3855	4.3855	0.574099	-2.23251	0	0.133795	-0.0414796	0	1.07425	2.89619	2.89619	2.02645	7.86946	7.86946	2.3638	-1.79497	0	0.214815	-1.14733	0	1.75309	7.86946	7.86946	1.58706
150	126	FL
